# Supplementary material for: TREM-1-Linked Inflammatory Cargo in SARS-CoV-2-Stimulated Macrophage Extracellular Vesicles Drives Cellular Senescence and Impairs Antibacterial Defense
Source: Viruses. 2025 Apr 24;17(5):610. doi: 10.3390/v17050610 (PMC12115590; doi:10.3390/v17050610)
Supplement: Supplementary file 1 [file viruses-17-00610-s001.zip]

Archive with 1 entries (1 files):
- viruses-3488694-supplementary.pdf
